# Supplementary material for: Efficacy of Electrochemotherapy in Breast Cancer Patients of Different Receptor Status: The INSPECT Experience
Source: Cancers (Basel). 2023 Jun 8;15(12):3116. doi: 10.3390/cancers15123116 (PMC10295899; doi:10.3390/cancers15123116)
Supplement: Supplementary file 1 [file cancers-15-03116-s001.zip]

Archive with 1 entries (1 files):
- cancers-2399072-supplementary.pdf
